# Supplementary material for: Orthopaedic Implant-Associated Staphylococcal Infections: A Critical Reappraisal of Unmet Clinical Needs Associated with the Implementation of the Best Antibiotic Choice
Source: Antibiotics (Basel). 2022 Mar 17;11(3):406. doi: 10.3390/antibiotics11030406 (PMC8944676; doi:10.3390/antibiotics11030406)
Supplement: Supplementary file 1 [file antibiotics-11-00406-s001.zip]

Archive with 1 entries (1 files):
- antibiotics-1618389-supplementary.pdf
